# Supplementary material for: Activity of the Di-Substituted Urea-Derived Compound I-17 in Leishmania In Vitro Infections
Source: Pathogens. 2024 Jan 24;13(2):104. doi: 10.3390/pathogens13020104 (PMC10893125; doi:10.3390/pathogens13020104)
Supplement: Supplementary file 1 [file pathogens-13-00104-s001.zip]

Archive with 1 entries (1 files):
- pathogens-2776289-supplementary.pdf
